# Supplementary material for: A Statistical Model to Predict Protection Against Infant Respiratory Syncytial Virus Disease Through Maternal Immunization
Source: Vaccines (Basel). 2024 Nov 29;12(12):1351. doi: 10.3390/vaccines12121351 (PMC11679883; doi:10.3390/vaccines12121351)
Supplement: Supplementary file 1 [file vaccines-12-01351-s001.zip]

Archive with 1 entries (1 files):
- vaccines-3279458-supplementary.pdf
